# Supplementary material for: A Knowledge-Graph-Based Multimodal Deep Learning Framework for Identifying Drug–Drug Interactions
Source: Molecules. 2023 Feb 3;28(3):1490. doi: 10.3390/molecules28031490 (PMC9919258; doi:10.3390/molecules28031490)
Supplement: Supplementary file 1 [file molecules-28-01490-s001.zip]

Archive with 2 entries (2 files):
- Supplementary Information S1.pdf
- Supplementary Information S2.pdf
